# Supplementary material for: New insight into the genetic basis of oil content based on noninvasive three-dimensional phenotyping and tissue-specific transcriptome in Brassica napus
Source: Biotechnol Biofuels Bioprod. 2023 May 23;16:88. doi: 10.1186/s13068-023-02324-0 (PMC10207806; doi:10.1186/s13068-023-02324-0)
Supplement: Supplementary file 2 — Additional file 2: Table S1. Mean values and phenotypic variation for oil content in different tissues of seeds in the KN DH population. Table S2. Pearson correlation coefficients for trait pairs affecting the oil content of seeds in the KN DH population. Table S3. The allele type of each DH line in 12 accessed TO-QTLs. Table S4. Characteristics of sequencing data for RAN-Seq. [file 13068_2023_2324_MOESM2_ESM.xls]

## Sheet: Supplementary Table 1
Supplementary Table 1. Mean values and phenotypic variation for oil content in different tissues of seeds in KN DH population.
Traits	OCTOa	ICTOb	RTOc	SCTOd
KenC-8	1.047	0.426	0.091	0.04
N53-2	1.107	1.171	0.121	0.039
DH (Mean)	1.283±0.383	0.595±0.176	0.137±0.052	0.058±0.037
Range(Min-Max)	0.389-2.271	0.182-1.120	0.042-0.270	0.001-0.190
Sub/WS	0.619	0.287	0.066	0.028
Traits	OCMOe	ICMOf	RMOg	SCMOh
KenC-8	0.501	0.388	0.183	0.088
N53-2	0.714	0.612	0.26	0.08
DH (Mean)	0.632±0.163	0.523±0.134	0.254±0.108	0.113±0.074
Range(Min-Max)	0.211-1.105	0.190-0.916	0.059-0.712	0.001-0.389
Sub/WS	1.287	1.065	0.517	0.23				1
Traits	WSTOi	WSMOj
KenC-8	1.604	0.388
N53-2	2.439	0.552
DH (Mean)	2.073±0.568	0.491±0.128
Range(Min-Max)	0.790-3.659	0.165-0.915
aouter cotyledon total oil content, mg.
binner cotyledon total oil content, mg.
cradicel total oil content, mg.
dseed coat total oil content, mg.
eouter cotyledon mean oil content, mg/mm3.
finner cotyledon mean oil content, mg/mm3.
gradicel mean oil content, mg/mm3.
hseed coat mean oil content, mg/mm3.
iwhole seed total oil content, mg.
jwhole seed mean oil content, mg/mm3.

## Sheet: Supplementary Table 2
Supplementary Table 2. Pearson correlation coefficients for trait pairs affecting oil content of seeds in KN DH population
traits	ICMO	ICTO	RMO	RTO	OCMO	OCTO	SCMO	SCTO	WSTO	WSMO
ICMO	1	0.783**	0.789**	0.717**	0.891**	0.686**	0.449**	0.408**	0.796**	0.950**
ICTO	0.783**	1	0.534**	0.595**	0.634**	0.710**	0.190**	0.231**	0.857**	0.705**
RMO	0.789**	0.534**	1	0.896**	0.689**	0.464**	0.678**	0.607**	0.600**	0.808**
RTO	0.717**	0.595**	0.896**	1	0.616**	0.538**	0.551**	0.553**	0.674**	0.717**
OCMO	0.891**	0.634**	0.689**	0.616**	1	0.822**	0.433**	0.409**	0.832**	0.974**
OCTO	0.686**	0.710**	0.464**	0.538**	0.822**	1	0.229**	0.304**	0.962**	0.792**
SCMO	0.449**	0.190**	0.678**	0.551**	0.433**	0.229**	1	0.959**	0.326**	0.531**
SCTO	0.408**	0.231**	0.607**	0.553**	0.409**	0.304**	0.959**	1	0.392**	0.493**
WSTO	0.796**	0.857**	0.600**	0.674**	0.832**	0.962**	0.326**	0.392**	1	0.849**
WSMO	0.950**	0.705**	0.808**	0.717**	0.974**	0.792**	0.531**	0.493**	0.849**	1
*p < 0.05, **p < 0.01, respectively.

## Sheet: Supplementary Table 3
Supplementary Table 3. The allele type of each DH line in 12 accessed TO-QTLs. "+" represents favorable allele, and "-" represents undesirable allele.
DH Line	Number of favorable alleles	qSCTO-A9-2	qRTO-C9-2	qRTO-A9-1	qRTO-A9-2	qICTO-C1-1	qICTO-C1-2	qOCTO-A9-1	qOCTO-A10-2	qWSTO-A9-1	qRTO-A9-3/qOCTO-A9-2/qWSTO-A9-2
DH37	0
DH48	0
DH55	0
DH57	0
DH64	0
DH67	0
DH70	0
DH73	0
DH75	0
DH84	0
DH96	0
DH105	0
DH121	0
DH135	0
DH137	0
DH142	0
DH167	0
DH168	0
DH171	0
DH194	0
DH196	0
DH34	1		+
DH36	1		+
DH51	1		+
DH53	1		+
DH69	1		+
DH71	1		+
DH79	1		+
DH85	1		+
DH88	1		+
DH91	1		+
DH94	1		+
DH115	1		+
DH117	1		+
DH127	1		+
DH144	1		+
DH166	1		+
DH181	1	+
DH174	1					+
DH152	1					+
DH72	1					+
DH31	1								+
DH182	2	+	+
DH98	2		+			+
DH114	2		+				+
DH86	2		+				+
DH46	2				+			+
DH30	2					+	+
DH32	2					+	+
DH56	2					+	+
DH110	2					+	+
DH158	2					+	+
DH164	2					+	+
DH186	2					+	+
DH188	2					+	+
DH26	3	+	+	+
DH60	3	+	+	+
DH90	3	+	+	+
DH134	3		+		+			+
DH54	3		+			+	+
DH103	3		+			+	+
DH200	3		+			+	+
DH118	3		+			+			+
DH123	3	+		+		+
DH49	3	+		+						+
DH24	3			+		+	+
DH133	3					+	+		+
DH150	3					+	+		+
DH156	3					+	+		+
DH169	3					+	+		+
DH178	3					+	+		+
DH47	3					+	+		+
DH45	4	+	+	+						+
DH198	4		+			+	+			+
DH100	4		+			+	+		+
DH130	4		+			+	+		+
DH22	4	+		+		+				+
DH155	4	+		+	+			+
DH101	4	+		+		+	+
DH160	4	+		+		+	+
DH191	4	+			+			+		+
DH9	4			+	+			+		+
DH16	4			+	+			+		+
DH19	4			+	+			+		+
DH124	4				+	+		+		+
DH63	5		+					+			+
DH81	5		+					+			+
DH119	5	+	+	+	+					+
DH141	5	+	+	+	+					+
DH23	5	+	+	+		+				+
DH12	5		+	+	+			+		+
DH39	5	+		+	+			+		+
DH74	5	+		+	+			+		+
DH107	5	+		+	+		+			+
DH18	5			+		+	+		+	+
DH163	6				+			+		+	+
DH108	6	+	+	+	+			+		+
DH116	6	+	+	+	+			+		+
DH128	6	+	+	+	+			+		+
DH197	6		+		+	+	+	+		+
DH183	6	+			+	+	+	+		+
DH190	6	+			+	+	+	+		+
DH13	6			+	+	+		+	+	+
DH20	6			+	+	+	+	+		+
DH87	7		+		+			+		+	+
DH93	7		+		+			+		+	+
DH1	7			+	+			+		+	+
DH187	7				+	+		+		+	+
DH195	7				+	+		+		+	+
DH113	7	+	+	+	+			+	+	+
DH62	7	+	+	+	+	+		+		+
DH173	7	+	+	+	+	+		+		+
DH77	7	+		+	+	+	+	+		+
DH151	7	+		+	+	+	+	+		+
DH170	7	+		+	+	+	+	+		+
DH185	8	+	+		+			+		+	+
DH189	8	+	+		+			+		+	+
DH3	8		+	+	+			+		+	+
DH11	8		+	+	+			+		+	+
DH17	8		+	+	+			+		+	+
DH131	8		+		+	+		+		+	+
DH132	8		+		+	+		+		+	+
DH7	8	+		+	+			+		+	+
DH8	8	+		+	+			+		+	+
DH21	8	+		+	+			+		+	+
DH27	8	+		+	+			+		+	+
DH29	8	+		+	+			+		+	+
DH43	8	+		+	+			+		+	+
DH78	8	+		+	+			+		+	+
DH82	8	+		+	+			+		+	+
DH92	8	+		+	+			+		+	+
DH104	8	+		+	+			+		+	+
DH120	8	+		+	+			+		+	+
DH122	8	+		+	+			+		+	+
DH125	8	+		+	+			+		+	+
DH126	8	+		+	+			+		+	+
DH149	8	+		+	+			+		+	+
DH154	8	+		+	+			+		+	+
DH159	8	+		+	+			+		+	+
DH165	8	+		+	+			+		+	+
DH179	8	+		+	+			+		+	+
DH184	8	+			+	+		+		+	+
DH192	8				+	+	+	+		+	+
DH10	9	+	+	+	+			+		+	+
DH28	9	+	+	+	+			+		+	+
DH40	9	+	+	+	+			+		+	+
DH41	9	+	+	+	+			+		+	+
DH52	9	+	+	+	+			+		+	+
DH59	9	+	+	+	+			+		+	+
DH83	9	+	+	+	+			+		+	+
DH106	9	+	+	+	+			+		+	+
DH111	9	+	+	+	+			+		+	+
DH138	9	+	+	+	+			+		+	+
DH139	9	+	+	+	+			+		+	+
DH140	9	+	+	+	+			+		+	+
DH143	9	+	+	+	+			+		+	+
DH145	9	+	+	+	+			+		+	+
DH146	9	+	+	+	+			+		+	+
DH162	9	+	+	+	+			+		+	+
DH199	9		+		+	+	+	+		+	+
DH38	9	+		+	+			+	+	+	+
DH65	9	+		+	+			+	+	+	+
DH172	9	+		+	+			+	+	+	+
DH50	9	+		+	+	+		+		+	+
DH102	9	+		+	+	+		+		+	+
DH180	9	+		+	+		+	+		+	+
DH193	9	+			+	+	+	+		+	+
DH14	9			+	+	+	+	+		+	+
DH35	10	+	+	+	+			+	+	+	+
DH76	10	+	+	+	+			+	+	+	+
DH112	10	+	+	+	+			+	+	+	+
DH129	10	+	+	+	+			+	+	+	+
DH176	10	+	+	+	+			+	+	+	+
DH61	10	+	+	+	+	+		+		+	+
DH4	10		+	+	+	+	+	+		+	+
DH175	10	+		+	+	+		+	+	+	+
DH2	10	+		+	+	+	+	+		+	+
DH6	10	+		+	+	+	+	+		+	+
DH33	10	+		+	+	+	+	+		+	+
DH58	10	+		+	+	+	+	+		+	+
DH80	10	+		+	+	+	+	+		+	+
DH147	10	+		+	+	+	+	+		+	+
DH148	10	+		+	+	+	+	+		+	+
DH153	10	+		+	+	+	+	+		+	+
DH161	10	+		+	+	+	+	+		+	+
DH15	10			+	+	+	+	+	+	+	+
DH5	11	+	+	+	+	+	+	+		+	+
DH25	11	+	+	+	+	+	+	+		+	+
DH42	11	+	+	+	+	+	+	+		+	+
DH44	11	+	+	+	+	+	+	+		+	+
DH68	11	+	+	+	+	+	+	+		+	+
DH136	11	+	+	+	+	+	+	+		+	+
DH157	11	+	+	+	+	+	+	+		+	+
DH177	11	+	+	+	+	+	+	+		+	+
DH89	11	+		+	+	+	+	+	+	+	+
DH97	11	+		+	+	+	+	+	+	+	+
DH99	11	+		+	+	+	+	+	+	+	+
DH109	11	+		+	+	+	+	+	+	+	+
DH66	12	+	+	+	+	+	+	+	+	+	+
DH95	12	+	+	+	+	+	+	+	+	+	+

## Sheet: Supplementary Table 4
Supplementary Table 4. Satistics of sequencing data for RAN-Seq.
Sample name	clean bases (Gb)	Clean reads	Error rate(%)	Q20(%)	GC content(%)	Total reads	Total mapped (map rate)	Multiple mapped (map rate)	Uniquely mapped (map rate)
Ken-C8_24d_SC1	7.64	50916410	0.02	98.21	46.67	50916410	45553813 (89.47%)	1993292 (3.91%)	43560521 (85.55%)
Ken-C8_24d_SC2	8.79	58578120	0.02	98.22	46.48	58578120	52657675 (89.89%)	2381388 (4.07%)	50276287 (85.83%)
Ken-C8_24d_SC3	9.45	62982174	0.02	98.08	46.49	62982174	56741315 (90.09%)	2522534 (4.01%)	54218781 (86.09%)
Ken-C8_24d_OC1	10.5	70031798	0.02	98.33	48.19	70031798	64738639 (92.44%)	3424736 (4.89%)	61313903 (87.55%)
Ken-C8_24d_OC2	9.23	61535478	0.02	98.15	47.87	61535478	56518889 (91.85%)	2640401 (4.29%)	53878488 (87.56%)
Ken-C8_24d_OC3	9.07	60490518	0.02	98.25	47.63	60490518	55405633 (91.59%)	2391193 (3.95%)	53014440 (87.64%)
Ken-C8_24d_IC1	8.45	56363838	0.02	98.26	48.08	56363838	51860746 (92.01%)	2236252 (3.97%)	49624494 (88.04%)
Ken-C8_24d_IC2	9.72	64831086	0.02	98.26	48.26	64831086	59690682 (92.07%)	3014523 (4.65%)	56676159 (87.42%)
Ken-C8_24d_IC3	8.73	58230578	0.02	98.3	47.88	58230578	53375563 (91.66%)	2362594 (4.06%)	51012969 (87.61%)
Ken-C8_24d_R1	9.97	66462778	0.02	98.29	48.36	66462778	61468351 (92.49%)	3024502 (4.55%)	58443849 (87.93%)
Ken-C8_24d_R2	10.78	71892576	0.02	98.11	48.2	71892576	66271479 (92.18%)	3103567 (4.32%)	63167912 (87.86%)
Ken-C8_24d_R3	8.08	53833890	0.02	98.16	48.13	53833890	49121018 (91.25%)	2241476 (4.16%)	46879542 (87.08%)
N53-2_24d_SC1	9.2	61327568	0.02	98.2	46.18	61327568	55332383 (90.22%)	2340380 (3.82%)	52992003 (86.41%)
N53-2_24d_SC2	8.1	53983964	0.02	98.17	46.01	53983964	48560003 (89.95%)	2096750 (3.88%)	46463253 (86.07%)
N53-2_24d_SC3	8.39	55925410	0.02	98.1	46.21	55925410	50850526 (90.93%)	2106203 (3.77%)	48744323 (87.16%)
N53-2_24d_OC1	8.69	57927760	0.02	98.19	48.15	57927760	53359037 (92.11%)	2680634 (4.63%)	50678403 (87.49%)
N53-2_24d_OC2	7.98	53203582	0.02	98.22	48.2	53203582	48974718 (92.05%)	2495223 (4.69%)	46479495 (87.36%)
N53-2_24d_OC3	9.15	61003286	0.02	98.2	47.91	61003286	55895426 (91.63%)	2584232 (4.24%)	53311194 (87.39%)
N53-2_24d_IC1	6.01	40083006	0.02	98.23	47.89	40083006	36815017 (91.85%)	1698839 (4.24%)	35116178 (87.61%)
N53-2_24d_IC2	5.73	38192760	0.02	98.26	48.08	38192760	35077415 (91.84%)	1658085 (4.34%)	33419330 (87.5%)
N53-2_24d_IC3	6.05	40365984	0.02	98.39	48.06	40365984	37191018 (92.13%)	1852756 (4.59%)	35338262 (87.54%)
N53-2_24d_R1	9.34	62273044	0.02	98.2	48.05	62273044	57300955 (92.02%)	2939926 (4.72%)	54361029 (87.29%)
N53-2_24d_R2	8.92	59437410	0.02	98.25	47.96	59437410	54336370 (91.42%)	2763470 (4.65%)	51572900 (86.77%)
N53-2_24d_R3	8.83	58865288	0.02	98.23	47.93	58865288	53790846 (91.38%)	2843860 (4.83%)	50946986 (86.55%)
Ken-C8_33d_SC1	8.33	55531150	0.02	98.25	47.2	55531150	49465744 (89.08%)	2279648 (4.11%)	47186096 (84.97%)
Ken-C8_33d_SC2	7.67	51114372	0.02	98.22	47.16	51114372	45412471 (88.84%)	2054555 (4.02%)	43357916 (84.83%)
Ken-C8_33d_SC3	7.17	47819608	0.02	98.22	47.21	47819608	42331007 (88.52%)	1931222 (4.04%)	40399785 (84.48%)
Ken-C8_33d_OC1	8.77	58448132	0.02	98.28	49.49	58448132	53902911 (92.22%)	4444847 (7.6%)	49458064 (84.62%)
Ken-C8_33d_OC2	7.82	52160896	0.02	98.26	49.33	52160896	48288179 (92.58%)	4042639 (7.75%)	44245540 (84.83%)
Ken-C8_33d_OC3	8.52	56822736	0.02	98.25	49.46	56822736	52418165 (92.25%)	4574113 (8.05%)	47844052 (84.2%)
Ken-C8_33d_IC1	7.89	52577890	0.02	98.18	49.54	52577890	48575592 (92.39%)	4075400 (7.75%)	44500192 (84.64%)
Ken-C8_33d_IC2	6.41	42711994	0.02	98.28	49.59	42711994	39407821 (92.26%)	3047803 (7.14%)	36360018 (85.13%)
Ken-C8_33d_IC3	8.51	56752630	0.02	98.31	49.62	56752630	52321301 (92.19%)	4428871 (7.8%)	47892430 (84.39%)
Ken-C8_33d_R1	8.5	56668440	0.02	98.35	49.53	56668440	52383159 (92.44%)	3860844 (6.81%)	48522315 (85.62%)
Ken-C8_33d_R2	8.13	54218718	0.02	98.19	49.39	54218718	50050597 (92.31%)	3351296 (6.18%)	46699301 (86.13%)
Ken-C8_33d_R3	10.04	66934084	0.02	98.23	49.53	66934084	61843643 (92.39%)	4299737 (6.42%)	57543906 (85.97%)
N53-2_33d_SC1	7.78	51879718	0.02	98.03	46.43	51879718	46105194 (88.87%)	2158496 (4.16%)	43946698 (84.71%)
N53-2_33d_SC2	8.49	56610522	0.02	98.08	46.47	56610522	50337153 (88.92%)	2383430 (4.21%)	47953723 (84.71%)
N53-2_33d_SC3	8.54	56926182	0.02	98.17	46.56	56926182	50480484 (88.68%)	2404429 (4.22%)	48076055 (84.45%)
N53-2_33d_OC1	6.47	43129714	0.02	98.31	49.4	43129714	40296367 (93.43%)	3514080 (8.15%)	36782287 (85.28%)
N53-2_33d_OC2	7.83	52167494	0.02	98.13	49.4	52167494	48226194 (92.44%)	4290742 (8.22%)	43935452 (84.22%)
N53-2_33d_OC3	8.01	53388492	0.02	98.22	49.43	53388492	49421186 (92.57%)	4222610 (7.91%)	45198576 (84.66%)
N53-2_33d_IC1	8.08	53880364	0.02	98.21	49.41	53880364	49834512 (92.49%)	4409050 (8.18%)	45425462 (84.31%)
N53-2_33d_IC2	6.71	44752106	0.02	98.33	49.38	44752106	41439948 (92.6%)	3610012 (8.07%)	37829936 (84.53%)
N53-2_33d_IC3	9.51	63379306	0.02	98.24	49.41	63379306	59187923 (93.39%)	5141231 (8.11%)	54046692 (85.27%)
N53-2_33d_R1	8.93	59545078	0.02	98.33	49.51	59545078	54728470 (91.91%)	4580762 (7.69%)	50147708 (84.22%)
N53-2_33d_R2	8.38	55857686	0.02	98.17	49.43	55857686	51634343 (92.44%)	4215094 (7.55%)	47419249 (84.89%)
N53-2_33d_R3	7.88	52550140	0.02	98.21	49.6	52550140	48701941 (92.68%)	4013897 (7.64%)	44688044 (85.04%)
